# Supplementary material for: Random Network and Non-rich-club Organization Tendency in Children With Non-syndromic Cleft Lip and Palate After Articulation Rehabilitation: A Diffusion Study
Source: Front Neurol. 2022 Feb 2;13:790607. doi: 10.3389/fneur.2022.790607 (PMC8847279; doi:10.3389/fneur.2022.790607)
Supplement: Supplementary file 1 [file Data_Sheet_1.zip]

Archive with 15 entries (14 files):
- supplement/
- supplement/connection_correlation_result.xlsx
- supplement/Figure s1.tif
- supplement/figure s2.tif
- supplement/figure s3.tif
- supplement/supplement.docx
- supplement/Table S1.xlsx
- supplement/Table S2.xls
- supplement/Table S_consensus feature.xlsx
- supplement/Table S_feeder_p.xlsx
- supplement/Table S_feeder_t.xlsx
- supplement/Table S_local_p.xlsx
- supplement/Table S_local_t.xlsx
- supplement/Table S_rich_p.xlsx
- supplement/Table S_rich_t.xlsx
