# Supplementary material for: Random Network and Non-rich-club Organization Tendency in Children With Non-syndromic Cleft Lip and Palate After Articulation Rehabilitation: A Diffusion Study
Source: Front Neurol. 2022 Feb 2;13:790607. doi: 10.3389/fneur.2022.790607 (PMC8847279; doi:10.3389/fneur.2022.790607)
Supplement: Supplementary file 1 [file Data_Sheet_1.zip › supplement/connection_correlation_result.xlsx]

## Sheet: Sheet1
12_8	20_19	29_21	33_23	46_10	48_42	86_66
p=0.0417, r=0.3874	p=0.0330, r=0.4040	p=0.0465, r=0.3793	p=0.0201, r=0.4369	p=0.0195, r=-0.4388	p=0.0436, r=0.3841	p=0.0300, r=0.4107
Frontal_Inf_Oper_R-Frontal_Mid_R	Supp_Motor_Area_R-Supp_Motor_Area_L	Insula_L-Olfactory_L	Frontal_Sup_Medial_L-Cingulum_Mid_L	Frontal_Mid_Orb_R-Cuneus_R	Lingual_R-Amygdala_R	Temporal_Mid_R-Angular_R
0.4028	0.562151	0.362514	0.483505	0.457435	0	0
0.444755	0.547535	0	0.459699	0.491288	0	0
0.392728	0.539286	0.297043	0.473972	0.432465	0.367034	0.367034
0.434786	0.565139	0.243503	0.426904	0	0.40875	0.40875
0.426781	0.532097	0.332012	0.387437	0.514995	0	0
0.418181	0.547831	0.337785	0.415332	0.481028	0	0
0.37116	0.506094	0.289208	0.432477	0.476339	0.496632	0.496632
0.410105	0.54226	0.333868	0.508731	0	0.436159	0.436159
0.424073	0.535683	0.268934	0.434666	0.497908	0	0
0.321829	0.501883	0	0.365177	0	0	0
0.441362	0.559854	0.266082	0.495414	0.519212	0	0
0.448409	0.556172	0.268765	0.514046	0	0	0
0.427697	0.547054	0.391171	0.484141	0	0.598144	0.598144
0.380713	0.553328	0.297081	0.472644	0	0.468861	0.468861
0.415112	0.528978	0.301969	0.522304	0	0.501947	0.501947
0.390789	0.541683	0.308927	0.434962	0.522795	0.548695	0.548695
0.415926	0.556897	0.228955	0.426375	0	0.543057	0.543057
0.403366	0.543877	0.336674	0.477848	0.51218	0.490895	0.490895
0.333877	0.550604	0.255487	0.396532	0.469194	0	0
0.454221	0.554313	0.279187	0.536091	0	0.429635	0.429635
0.388463	0.546555	0.2992	0.493858	0.505446	0.465926	0.465926
0.419761	0.561696	0.328555	0.521484	0	0.505256	0.505256
0.457672	0.550658	0.232957	0.492804	0	0	0
0.402518	0.547517	0.318629	0.400292	0.46259	0.458072	0.458072
0.39717	0.539846	0.299578	0.495281	0	0	0
0.38498	0.528107	0	0.379293	0	0	0
0.448342	0.545791	0.381701	0.394579	0.505462	0.41464	0.41464
0.425687	0.561655	0.233492	0.483506	0	0.43302	0.43302
