# Supplementary material for: Random Network and Non-rich-club Organization Tendency in Children With Non-syndromic Cleft Lip and Palate After Articulation Rehabilitation: A Diffusion Study
Source: Front Neurol. 2022 Feb 2;13:790607. doi: 10.3389/fneur.2022.790607 (PMC8847279; doi:10.3389/fneur.2022.790607)
Supplement: Supplementary file 1 [file Data_Sheet_1.zip › supplement/Table S1.xlsx]

## Sheet: Sheet1
NSCLP							HC
code	sex	age (year)	age at surgery	duration (year)	type		code	sex	age (year)
sub01	1	10.789	10.33	0.5	CLP		sub029	2	13.5507
sub02	2	15.0411	14.59	0.38	CLP		sub030	1	9.1616
sub03	1	8.7973	8.46	0.53	CP		sub031	1	14.4521
sub04	1	7.7479	7.32	0.53	CLP		sub032	1	13.5479
sub05	1	9.4521	9.15	0.41	CLP		sub033	2	9.2493
sub06	1	7.1562	6.94	0.47	CLP		sub034	1	9.1041
sub07	2	8.2301	7.89	0.32	CLP		sub035	2	9.2575
sub08	2	7.5945	7.32	0.31	CLP		sub036	1	13.3863
sub09	1	9.463	9.21	0.46	CP		sub037	1	11.6411
sub10	1	9.1945	8.89	0.54	CP		sub038	1	11.7205
sub11	1	15.3616	15.05	0.4	CLP		sub039	1	12.3425
sub12	1	12.5562	12.34	0.34	CLP		sub040	2	8.1342
sub13	1	11.7178	11.22	0.47	CLP		sub041	2	8.9397
sub14	1	9.3945	8.91	0.44	CLP		sub042	2	9.0986
sub15	1	10.4	10.03	0.3	CLP		sub043	1	10.8329
sub16	1	10.4658	10.13	0.4	CLP		sub044	1	11.137
sub17	1	7.6438	7.27	0.35	CLP		sub045	1	12.5836
sub18	1	9.8301	9.32	0.54	CLP		sub046	1	6.9068
sub19	1	9.274	8.96	0.39	CLP		sub047	1	10.5151
sub20	1	9.9562	9.73	0.46	CLP		sub048	1	10.2822
sub21	1	12.5425	12.05	0.35	CP		sub049	1	9.9397
sub22	1	11.5151	11.15	0.48	CLP		sub050	2	6.9781
sub23	1	12.9918	12.69	0.38	CLP		sub051	1	9.4904
sub24	1	7.2082	6.85	0.5	CLP		sub052	1	10.9452
sub25	1	10.1836	9.93	0.51	CLP		sub053	2	11.4877
sub26	2	5.9863	5.72	0.53	CLP		sub054	1	7.3507
sub27	2	10.4959	10.01	0.43	CP		sub055	2	9.3425
sub28	2	8.8027	8.31	0.32	CLP		sub056	1	9.0164
