# Supplementary material for: Random Network and Non-rich-club Organization Tendency in Children With Non-syndromic Cleft Lip and Palate After Articulation Rehabilitation: A Diffusion Study
Source: Front Neurol. 2022 Feb 2;13:790607. doi: 10.3389/fneur.2022.790607 (PMC8847279; doi:10.3389/fneur.2022.790607)
Supplement: Supplementary file 1 [file Data_Sheet_1.zip › supplement/Table S2.xls]

## Sheet: Sheet1
k		Φnorm(NSCLP-HC)		Φ(NSCLP-HC)
		t	p	t	p
3		-1.73678	0.0881288	1.23332	0.222796
					0.223081
4		-1.72834	0.0896416	2.79393	0.00719146
		-1.72834	0.0921426	2.79393	0.00805828
5		-3.4328	0.00115394	4.11618	0.000132672
		-3.4328	0.00165873	4.11618	0.000248383
6		-4.30888	6.98633e-05	5.48245	1.1354e-06
		-4.30888	0.000151526	5.48245	6.25884e-06
7		-5.05679	5.24047e-06	5.66586	5.8216e-07
		-5.05679	1.9626e-05	5.66586	3.78423e-06
8		-5.0455	5.45491e-06	5.69942	5.14908e-07
		-5.0455	2.34561e-05	5.69942	3.6186e-06
9		-5.71615	4.84337e-07	5.80256	3.52816e-07
		-5.71615	3.56744e-06	5.80256	2.59203e-06
10		-5.87081	2.74543e-07	5.85663	2.8924e-07
		-5.87081	2.31464e-06	5.85663	2.09331e-06
11		-5.42164	1.41538e-06	5.2808	2.35262e-06
		-5.42164	6.62015e-06	5.2808	1.12265e-05
12		-4.89603	9.25212e-06	5.41466	1.4516e-06
		-4.89603	2.84134e-05	5.41466	8.1713e-06
13		-5.22269	2.89849e-06	5.99318	1.74886e-07
		-5.22269	1.08437e-05	5.99318	1.6529e-06
14		-5.18987	3.26011e-06	6.08853	1.22946e-07
		-5.18987	1.09651e-05	6.08853	1.11744e-06
15		-4.94488	7.78902e-06	5.91832	2.30488e-07
		-4.94488	2.397e-05	5.91832	1.54504e-06
16		-4.62311	2.39535e-05	5.76771	4.00944e-07
		-4.62311	5.57512e-05	5.76771	2.11998e-06
17		-3.77243	0.000403166	5.817	3.34603e-07
		-3.77243	0.00059038	5.817	1.50365e-06
18		-	-	5.57584	8.08512e-07
				5.57584	3.11378e-06
