# Supplementary material for: Random Network and Non-rich-club Organization Tendency in Children With Non-syndromic Cleft Lip and Palate After Articulation Rehabilitation: A Diffusion Study
Source: Front Neurol. 2022 Feb 2;13:790607. doi: 10.3389/fneur.2022.790607 (PMC8847279; doi:10.3389/fneur.2022.790607)
Supplement: Supplementary file 1 [file Data_Sheet_1.zip › supplement/Table S_consensus feature.xlsx]

## Sheet: Sheet1
rich-club brain area		Classification weight	feeder brain area		Classification weight	local brain area		Classification weight
43	51	0.44937	24	68	-0.206364	1	4	-0.041056
43	77	0.761863	29	59	0.418296	1	7	-0.00956901
44	50	0.356914	30	50	0.293613	1	11	0.00461636
44	78	0.665642	30	60	0.282819	1	13	0.010206
49	51	0.161744	30	68	0.251894	1	15	0.0163157
49	59	0.570392	31	67	-0.0376506	1	19	0.0417549
49	67	0.207661	32	68	-0.180226	1	20	-0.0357929
49	77	1.02219	33	67	-0.0425394	1	38	0.080885
50	60	0.0228768	34	68	-0.0311283	1	57	-0.00269809
50	74	0.816887	37	43	0.0278047	1	58	0.117866
51	77	0.49168	37	44	0.307262	1	61	-0.00962801
59	60	0.457882	37	51	0.556479	1	62	0.055883
59	68	0.40038	38	43	0.617509	1	63	0.0511148
59	73	1.19869	38	49	0.384149	1	65	-0.00572048
59	78	0.723085	38	78	0.0784145	1	69	0.0117301
60	68	0.366	39	43	-0.28318	1	70	0.028442
60	73	1.12367	39	67	-0.0664441	2	4	0.00528419
60	74	0.210611	40	44	-0.0214838	2	8	-0.000696214
67	68	0.221532	40	68	-0.0677632	2	12	0.00376494
68	74	0.577052	43	55	-0.0446346	2	14	0.112283
73	78	0.96231	43	87	0.264489	2	16	0.0391904
74	77	0.501274	44	46	-0.0537307	2	18	0.0114708
			44	48	-0.0426556	2	19	0.100926
			44	56	0.0640058	2	20	0.101638
			44	88	0.476375	2	33	0.0249928
			44	90	-0.0781643	2	57	0.0284662
			47	67	-0.0235491	2	58	-0.00245683
			47	77	0.57632	2	62	0.0830214
			49	61	0.202093	2	66	-0.0120475
			49	71	0.0655307	2	69	0.0195637
			49	83	0.745324	2	70	0.047712
			50	56	0.0649737	2	76	-0.0501101
			50	82	0.440835	2	82	0.0507313
			50	84	-0.4797	2	84	-0.0847973
			50	88	0.00577979	3	4	0.02822
			51	87	-0.217816	3	5	0.0586322
			55	67	0.445339	3	7	-0.00998803
			56	68	0.468729	3	8	0.0332732
			57	59	-0.0452482	3	9	0.0410157
			57	60	0.328709	3	10	0.0320803
			57	68	0.57278	3	17	0.0751624
			59	65	0.0845573	3	19	0.00607211
			60	62	-0.13691	3	20	-0.0529696
			60	76	0.274268	3	23	0.00786994
			60	82	0.772133	3	25	0.073322
			67	87	0.567534	3	28	0.0336396
			68	88	0.276032	3	32	-0.00669752
			72	78	0.0533218	3	34	0.0118657
			74	76	-0.0602295	3	57	0.0580975
			77	87	0.167661	3	58	-0.052907
			78	88	0.115775	3	63	0.0165709
						3	69	0.0279537
						3	71	0.0486786
						4	6	-0.00547791
						4	8	-0.00107848
						4	12	0.0199713
						4	14	-0.0163325
						4	22	0.0192218
						4	23	0.0258371
						4	26	-0.0423553
						4	27	0.0232879
						4	32	-0.0117721
						4	33	-0.00248598
						4	34	-0.00712208
						4	36	-0.0415491
						4	38	0.00321073
						4	57	0.00113567
						4	70	0.0398615
						4	76	-0.0926431
						5	6	0.00277132
						5	7	0.0385556
						5	9	0.00581165
						5	15	0.00161611
						5	16	-0.0333432
						5	19	0.0199676
						5	21	0.0111093
						5	23	0.0890038
						5	24	-0.0582786
						5	25	-0.00795478
						5	26	0.0335386
						5	27	-0.00662642
						5	28	0.0655797
						5	29	-0.011906
						5	33	0.022449
						5	37	0.0243589
						5	45	0.00853642
						5	47	-0.0791049
						5	53	-0.0279736
						5	61	0.022308
						5	65	0.0284404
						5	69	0.0424692
						5	71	0.00616145
						5	72	-0.112531
						5	75	0.0718914
						5	83	0.0296456
						5	85	0.0277458
						5	87	0.0564375
						6	8	0.129329
						6	14	0.0208341
						6	16	-0.0177252
						6	22	0.0460506
						6	23	0.0144349
						6	24	0.0253127
						6	25	0.0135536
						6	27	-0.043165
						6	31	0.0195862
						6	32	-0.0105423
						6	38	-0.024957
						6	46	0.0446652
						6	48	0.0643619
						6	52	0.0243229
						6	54	0.0470721
						6	56	0.0729992
						6	71	0.0399723
						6	84	0.0251096
						6	86	0.0214291
						6	88	-0.00540792
						6	90	-0.0443066
						7	9	0.00713958
						7	10	-0.0183935
						7	13	-0.00352568
						7	14	0.0118564
						7	19	0.0168416
						7	23	0.0162888
						7	25	0.022076
						7	29	-0.0754856
						7	32	0.00610787
						7	34	-0.00886102
						7	47	-0.0518716
						7	53	-0.0239258
						7	57	0.0143515
						7	69	0.0733669
						8	10	0.0233076
						8	12	0.0054176
						8	13	0.0377317
						8	14	0.00910979
						8	16	0.0518014
						8	19	0.0354864
						8	20	0.0333352
						8	23	0.0184587
						8	24	0.0528321
						8	25	0.0181694
						8	29	0.0139287
						8	31	0.00380098
						8	33	-0.00382181
						8	34	0.0492118
						8	52	0.0157207
						8	58	-0.0167621
						8	72	0.07176
						9	13	0.0950757
						9	16	-0.0409214
						9	21	0.0462495
						9	23	0.0350183
						9	25	0.105488
						9	27	0.0455315
						9	28	0.0153664
						9	29	0.00697762
						9	55	-0.00142891
						9	61	0.022127
						9	69	0.0888609
						9	71	0.0318999
						9	75	-0.0421622
						9	83	-0.00418901
						9	85	0.0136815
						9	87	0.0533784
						9	89	0.0392704
						10	13	-0.00230664
						10	14	0.0569456
						10	23	0.0528957
						10	24	0.0213468
						10	25	-0.0118141
						10	26	0.0407979
						10	30	-0.0683759
						10	37	0.0341921
						10	38	0.118303
						10	40	0.048764
						10	46	0.156104
						10	48	-0.00290945
						10	52	0.00584132
						10	56	0.0504103
						10	70	-0.00239172
						10	71	-0.00361845
						10	72	0.0232915
						10	76	-0.0262136
						10	84	-0.0105956
						10	88	0.0301178
						10	90	0.0257464
						11	13	0.00757635
						11	14	0.0335305
						11	15	0.0544821
						11	17	-0.00906964
						11	19	0.0129186
						11	23	-0.0102527
						11	29	0.00918344
						11	61	0.0236397
						11	63	0.0112888
						11	65	0.0296394
						11	69	0.0161655
						12	14	-0.00370544
						12	16	-0.000755311
						12	19	0.0234609
						12	20	0.025143
						12	23	0.0288121
						12	24	0.0267456
						12	30	-0.00310453
						12	33	0.0304549
						12	62	0.0519084
						12	64	0.0143932
						12	82	-0.020026
						12	84	0.0232774
						13	14	0.0607347
						13	15	0.00370462
						13	17	0.0545081
						13	19	0.11678
						13	20	0.01953
						13	23	0.00646917
						13	24	-0.00856963
						13	29	0.00137171
						13	33	0.0357119
						13	45	0.0174985
						13	46	0.0136258
						13	53	-0.113953
						13	55	-0.0367875
						13	61	0.017882
						13	65	0.0398131
						13	69	0.0587112
						13	83	0.0476825
						13	85	0.000765583
						13	87	0.0197922
						13	89	-0.0500797
						14	18	0.0351455
						14	19	0.0782893
						14	20	0.0316212
						14	23	-0.0430154
						14	24	0.0515992
						14	30	0.00424644
						14	33	0.0188719
						14	34	0.00452191
						14	46	0.0295285
						14	54	-0.0267438
						14	58	-0.0127333
						14	64	0.0303134
						14	72	0.0651736
						14	76	0.0212217
						14	82	0.0588574
						14	84	-0.0484348
						15	19	-0.012817
						15	21	0.0162383
						15	23	0.0207196
						15	25	-0.0355448
						15	27	-0.0393879
						15	29	0.00494108
						15	32	-0.0429631
						15	46	0.0170284
						15	61	0.0491616
						15	79	0.0455487
						15	83	0.0140977
						15	87	-0.00702
						15	89	0.0525257
						16	19	0.0142309
						16	20	0.0190743
						16	22	0.00992092
						16	25	-0.0428739
						16	26	-0.0579721
						16	28	-0.00913037
						16	38	0.0812265
						16	40	0.0450716
						16	46	0.0619946
						16	48	0.0439196
						16	52	0.0396636
						16	62	0.0445499
						16	64	0.0366405
						16	66	0.0200483
						16	71	0.0121856
						16	72	0.0367799
						16	76	0.00428563
						16	84	0.0402858
						16	86	0.00514586
						16	88	0.0753559
						16	90	0.0236164
						17	19	0.0621372
						17	29	0.00601846
						17	57	0.00344072
						17	61	-0.0116337
						17	63	0.00433929
						17	65	0.0167117
						17	79	0.00735699
						17	81	-0.00706389
						17	83	0.0379647
						17	85	0.066915
						17	89	-0.0516242
						18	20	0.022641
						18	30	0.0075138
						18	58	0.0185757
						18	62	0.0709266
						18	64	0.00362381
						18	66	0.0216394
						18	80	0.0646019
						18	82	0.0128721
						18	84	0.0276709
						18	86	-0.085478
						18	90	-0.0400136
						19	20	0.00272277
						19	23	0.00199591
						19	29	0.0945503
						19	32	0.0355209
						19	34	0.0121158
						19	35	0.0149914
						19	57	0.0605261
						19	58	0.105632
						19	66	0.0434578
						19	69	0.0102085
						19	70	-0.0334632
						19	72	-0.0870822
						20	23	-0.0317378
						20	24	-0.0153315
						20	31	-0.0568009
						20	32	0.0256804
						20	33	0.0491084
						20	34	0.000458655
						20	36	-0.0394643
						20	57	0.0232523
						20	58	0.0299512
						20	69	0.0145744
						20	70	0.00531449
						20	76	-0.0445422
						21	22	0.0273583
						21	23	0.0186474
						21	25	0.0214771
						21	27	0.0049419
						21	29	0.015833
						21	33	0.0810654
						21	38	0.0209942
						21	41	0.0236802
						21	45	0.0286619
						21	53	0.00734435
						21	83	0.0804544
						21	84	0.0246488
						21	87	0.0122342
						22	24	0.0942366
						22	25	0.0857164
						22	26	0.0146388
						22	27	0.0610648
						22	28	0.000996296
						22	30	0.0169902
						22	31	0.0477716
						22	32	0.000726386
						22	33	0.0291448
						22	34	-0.00852887
						22	48	0.0606417
						22	69	0.0164548
						22	71	0.0966941
						22	72	0.00230872
						22	84	0.0842376
						22	88	0.0536405
						23	24	-0.00705214
						23	25	0.00183158
						23	26	-0.0130443
						23	28	0.0342028
						23	31	-0.0061817
						23	32	0.00419989
						23	33	0.0151514
						23	34	0.030171
						23	35	-0.0203423
						23	69	0.0263617
						23	71	0.039168
						24	25	-0.135343
						24	26	0.01152
						24	31	-0.00865811
						24	32	-0.00635071
						24	33	0.0149363
						24	34	0.0029335
						24	58	0.0255554
						25	26	0.0261452
						25	27	-0.00960167
						25	28	0.0523274
						25	33	0.0538898
						25	34	0.00833575
						25	47	0.0651412
						25	53	0.0360426
						25	57	-0.0739051
						25	69	-0.0367485
						25	71	0.0351373
						25	72	0.0281978
						25	81	0.0241764
						25	83	0.0872655
						26	27	0.0867962
						26	28	-0.00908193
						26	30	-0.03129
						26	32	-0.00628412
						26	33	0.0223702
						26	72	-0.0168888
						26	76	-0.0383885
						26	84	-0.0468339
						27	28	0.0435767
						27	29	0.00812444
						27	32	-0.00494068
						27	39	-0.0731351
						27	55	0.0262298
						27	69	-0.0583721
						27	71	0.0486271
						27	72	0.00703505
						27	83	0.0481696
						27	84	0.0677669
						27	87	-0.0199726
						28	30	0.0632927
						28	33	0.0385355
						28	48	0.0234623
						28	71	0.103787
						28	72	0.035085
						28	84	0.00473324
						28	88	0.058955
						29	41	-0.00921324
						29	53	-0.0353217
						29	57	0.0155264
						29	61	0.00824377
						29	63	-0.0341732
						29	65	-0.00457191
						29	71	0.076053
						29	79	0.0127004
						29	81	-0.00900834
						29	83	0.0172528
						29	85	0.0597486
						29	87	0.0283236
						29	89	0.0126629
						30	46	0.0412241
						30	52	0.0375259
						30	58	0.0785487
						30	62	0.100377
						30	64	0.0191081
						30	66	0.011696
						30	80	0.0474611
						30	82	0.00957277
						30	84	0.00959185
						30	90	0.0243715
						31	33	0.0242297
						31	35	0.00514074
						31	69	-0.000975929
						31	71	-0.00290927
						31	72	0.0193576
						31	83	-0.0129587
						32	33	0.0645006
						32	34	0.0104242
						32	36	0.0243206
						32	70	0.0509875
						32	84	0.0232082
						33	34	0.0467585
						33	35	0.00230898
						33	36	0.0372222
						33	69	-0.0103926
						33	70	0.0521243
						34	35	0.087624
						34	36	-0.00255732
						34	69	0.0653444
						34	70	0.00257849
						34	71	-0.00443888
						35	36	0.00306627
						35	37	-0.089005
						35	39	0.00966853
						35	45	0.00382228
						35	47	0.0189244
						35	48	-0.0129658
						35	55	-0.0134287
						35	81	0.0171944
						35	87	0.0157167
						36	37	0.0154498
						36	38	0.0707133
						36	40	0.0172534
						36	45	0.00860046
						36	46	-0.00178378
						36	47	0.0149071
						36	48	0.0393921
						36	56	0.0458186
						36	88	0.0322314
						37	38	0.0489498
						37	39	-0.00946698
						37	41	0.00648818
						37	45	0.0466702
						37	46	0.100775
						37	47	0.0162588
						37	53	-0.0129988
						37	55	0.0105405
						37	72	0.041113
						37	75	0.0303751
						37	83	0.0229697
						37	87	0.0193567
						37	89	0.0636511
						38	40	-0.00309873
						38	41	-0.0156048
						38	42	0.0315475
						38	46	-0.0587749
						38	47	0.0743966
						38	48	-0.0148105
						38	52	-0.0568272
						38	56	0.00361899
						38	57	0.0465604
						38	69	0.026834
						38	72	0.0928674
						38	76	0.0315108
						38	84	0.0180527
						38	86	0.0457456
						38	88	0.0463763
						39	40	0.0292674
						39	41	-0.0106688
						39	45	0.0652288
						39	47	-0.00666637
						39	53	-0.0952858
						39	55	0.00465284
						39	71	0.02959
						39	85	-0.0581691
						39	87	0.0173323
						39	89	0.0428905
						40	42	-0.0134808
						40	46	0.0816636
						40	47	0.0688949
						40	48	0.00539631
						40	56	0.0166476
						40	84	0.00603483
						40	88	0.0310052
						40	90	0.0367261
						41	55	-0.0885944
						41	61	0.0138643
						41	83	-0.00800274
						41	87	-0.00202005
						42	46	0.0334874
						42	48	0.121949
						42	52	-0.0733815
						42	56	-0.00107809
						42	84	-0.0087533
						42	88	-0.00517036
						45	47	-0.0139303
						45	52	-0.0420531
						45	55	0.00387221
						45	71	0.0130598
						45	83	-0.0156413
						45	89	-0.0129796
						46	47	-0.0256391
						46	48	-0.0109027
						46	52	0.065407
						46	54	-0.0197656
						46	55	0.0160171
						46	56	0.0674421
						46	72	0.0267126
						46	81	-0.0126417
						46	82	0.0284328
						46	84	0.0808591
						46	86	0.0207911
						46	88	0.0910191
						46	90	0.110425
						47	48	0.0385059
						47	53	0.0081739
						47	55	-0.00503094
						47	71	0.0145253
						47	81	0.0496249
						47	85	0.0394074
						47	87	0.0435421
						47	88	0.0279411
						47	89	0.0114923
						48	52	0.00206224
						48	54	0.00231749
						48	56	0.0132193
						48	84	0.0576282
						48	86	-5.60826e-05
						48	88	0.0561777
						48	89	-0.0232703
						48	90	0.0582429
						52	56	0.0228251
						52	57	0.0260646
						52	64	0.0201412
						52	66	-0.000532604
						52	76	0.0326718
						52	82	0.0699125
						52	84	-0.0154679
						52	86	0.00851615
						52	88	-0.00451221
						52	90	0.0101647
						53	55	-0.00771543
						53	81	-0.0676532
						53	87	-0.0210934
						54	56	-0.00537609
						54	82	-0.00404314
						54	84	-0.0123245
						54	90	-0.00943824
						55	71	0.0171658
						55	83	-0.00765255
						55	87	0.0211499
						56	66	0.0484313
						56	72	0.0475889
						56	88	0.0165964
						56	90	-0.00426671
						57	58	0.0654634
						57	61	-0.00661371
						57	62	0.0755634
						57	63	0.00955918
						57	65	0.042978
						57	66	0.00882851
						57	69	0.000902057
						57	70	0.000759119
						57	75	0.0518866
						57	81	0.0559081
						57	82	-0.0469033
						57	83	0.0136833
						58	61	0.106256
						58	62	0.0119073
						58	64	0.00456838
						58	65	0.0183959
						58	66	-0.0104953
						58	69	0.0727169
						58	70	0.00905676
						58	76	0.0542872
						58	82	-0.00671735
						58	86	-0.0425669
						61	63	0.0189383
						61	79	0.0345435
						61	81	-0.0411737
						61	83	0.0416733
						61	89	-0.100042
						62	64	-0.00194114
						62	66	-0.0052028
						62	90	0.0682569
						63	65	0.0175866
						63	79	0.0138289
						63	81	0.00299199
						64	66	-0.00151177
						64	76	-0.0565669
						64	82	-0.00323778
						64	84	0.0142565
						64	86	-0.0289517
						65	81	0.0702387
						65	83	0.027474
						65	85	0.0204207
						65	89	0.0404716
						66	69	0.0484864
						66	86	0.00549595
						69	70	0.0167544
						69	71	0.00481765
						69	75	-0.0154206
						70	71	0.0346697
						70	72	0.0471424
						71	72	-0.0512929
						71	75	-0.0650021
						71	83	0.0552536
						71	84	0.0131776
						71	87	-0.0236554
						71	89	0.0339437
						72	76	0.0223523
						72	84	-0.00762178
						72	88	0.00766324
						75	76	0.000414128
						75	81	0.0221497
						75	83	-0.0254749
						76	84	-0.00750563
						76	86	-0.0383759
						76	87	0.0102497
						79	81	-0.000582461
						79	83	0.0217009
						80	84	0.0227626
						81	83	0.00272466
						81	85	-0.00606902
						81	89	0.00551768
						82	84	-0.00461724
						82	86	-0.0122859
						82	88	0.0416561
						83	84	0.0124972
						83	85	0.0107256
						83	87	0.0155388
						83	89	0.012344
						84	88	0.000341187
						85	87	-0.00624867
						85	89	0.00791148
						86	88	0.00996785
						86	90	0.0142121
						87	89	-0.00153344
						88	90	-0.00345289
