# Supplementary material for: Random Network and Non-rich-club Organization Tendency in Children With Non-syndromic Cleft Lip and Palate After Articulation Rehabilitation: A Diffusion Study
Source: Front Neurol. 2022 Feb 2;13:790607. doi: 10.3389/fneur.2022.790607 (PMC8847279; doi:10.3389/fneur.2022.790607)
Supplement: Supplementary file 1 [file Data_Sheet_1.zip › supplement/Table S_feeder_t.xlsx]

## Sheet: Sheet1
0	0	0	0	0	0	0	0	0	0	0	0	0	0	0	0	0	0	0	0	0	0	0	0	0	0	0	0	0	0	0	0	0	0	0	0	0	0	0	0	0	0	0	1.37539	0	0	0	0	0	1.74367
0	0	0	0	0	0	0	0	0	0	0	0	0	0	0	0	0	0	0	0	0	0	0	0	0	0	0	0	0	0	0	0	0	0	0	0	0	0	0	0	0	0	0	0	0	0	0	0	0	-0.536472
0	0	0	0	0	0	0	0	0	0	0	0	0	0	0	0	0	0	0	0	0	0	0	0	0	0	0	0	0	0	0	0	0	0	0	0	0	0	0	0	0	0	0	0	0	0	0	0	0.887475	0
0	0	0	0	0	0	0	0	0	0	0	0	0	0	0	0	0	0	0	0	0	0	0	0	0	0	0	0	0	0	0	0	0	0	0	0	0	0	0	0	0	0	0	0	0	0	0	0	0	0.830609
0	0	0	0	0	0	0	0	0	0	0	0	0	0	0	0	0	0	0	0	0	0	0	0	0	0	0	0	0	0	0	0	0	0	0	0	0	0	0	0	0	0	2.67639	0	0	0	0	0	2.68825	0
0	0	0	0	0	0	0	0	0	0	0	0	0	0	0	0	0	0	0	0	0	0	0	0	0	0	0	0	0	0	0	0	0	0	0	0	0	0	0	0	0	0	-1.05058	3.5073	0	0	0	0	0	2.58671
0	0	0	0	0	0	0	0	0	0	0	0	0	0	0	0	0	0	0	0	0	0	0	0	0	0	0	0	0	0	0	0	0	0	0	0	0	0	0	0	0	0	-0.546143	0	0	0	0	0	1.28123	0
0	0	0	0	0	0	0	0	0	0	0	0	0	0	0	0	0	0	0	0	0	0	0	0	0	0	0	0	0	0	0	0	0	0	0	0	0	0	0	0	0	0	0	0	0	0	0	0	0.801598	1.09752
0	0	0	0	0	0	0	0	0	0	0	0	0	0	0	0	0	0	0	0	0	0	0	0	0	0	0	0	0	0	0	0	0	0	0	0	0	0	0	0	0	0	1.84595	0	0	0	0	0	1.43609	0
0	0	0	0	0	0	0	0	0	0	0	0	0	0	0	0	0	0	0	0	0	0	0	0	0	0	0	0	0	0	0	0	0	0	0	0	0	0	0	0	0	0	0.845375	2.0222	0	0	0	0	0.215326	3.46687
0	0	0	0	0	0	0	0	0	0	0	0	0	0	0	0	0	0	0	0	0	0	0	0	0	0	0	0	0	0	0	0	0	0	0	0	0	0	0	0	0	0	0	0	0	0	0	0	0	0
0	0	0	0	0	0	0	0	0	0	0	0	0	0	0	0	0	0	0	0	0	0	0	0	0	0	0	0	0	0	0	0	0	0	0	0	0	0	0	0	0	0	0	0.83841	0	0	0	0	-0.668445	-1.09925
0	0	0	0	0	0	0	0	0	0	0	0	0	0	0	0	0	0	0	0	0	0	0	0	0	0	0	0	0	0	0	0	0	0	0	0	0	0	0	0	0	0	-1.30054	0	0	0	0	0	1.14312	0
0	0	0	0	0	0	0	0	0	0	0	0	0	0	0	0	0	0	0	0	0	0	0	0	0	0	0	0	0	0	0	0	0	0	0	0	0	0	0	0	0	0	-1.20761	0.875469	0	0	0	0	-0.105128	2.71201
0	0	0	0	0	0	0	0	0	0	0	0	0	0	0	0	0	0	0	0	0	0	0	0	0	0	0	0	0	0	0	0	0	0	0	0	0	0	0	0	0	0	0.132179	0	0	0	0	0	1.9158	0
0	0	0	0	0	0	0	0	0	0	0	0	0	0	0	0	0	0	0	0	0	0	0	0	0	0	0	0	0	0	0	0	0	0	0	0	0	0	0	0	0	0	-0.448293	3.28024	0	0	0	0	0.265667	6.24641
0	0	0	0	0	0	0	0	0	0	0	0	0	0	0	0	0	0	0	0	0	0	0	0	0	0	0	0	0	0	0	0	0	0	0	0	0	0	0	0	0	0	0	0	0	0	0	0	0	0
0	0	0	0	0	0	0	0	0	0	0	0	0	0	0	0	0	0	0	0	0	0	0	0	0	0	0	0	0	0	0	0	0	0	0	0	0	0	0	0	0	0	0	0	0	0	0	0	0	0
0	0	0	0	0	0	0	0	0	0	0	0	0	0	0	0	0	0	0	0	0	0	0	0	0	0	0	0	0	0	0	0	0	0	0	0	0	0	0	0	0	0	0	0	0	0	0	0	-1.20003	1.94393
0	0	0	0	0	0	0	0	0	0	0	0	0	0	0	0	0	0	0	0	0	0	0	0	0	0	0	0	0	0	0	0	0	0	0	0	0	0	0	0	0	0	0	-1.17897	0	0	0	0	0	0.830609
0	0	0	0	0	0	0	0	0	0	0	0	0	0	0	0	0	0	0	0	0	0	0	0	0	0	0	0	0	0	0	0	0	0	0	0	0	0	0	0	0	0	1.67549	0	0	0	0	0	1.41904	1.30415
0	0	0	0	0	0	0	0	0	0	0	0	0	0	0	0	0	0	0	0	0	0	0	0	0	0	0	0	0	0	0	0	0	0	0	0	0	0	0	0	0	0	0	0	0	0	0	0	0	1.52768
0	0	0	0	0	0	0	0	0	0	0	0	0	0	0	0	0	0	0	0	0	0	0	0	0	0	0	0	0	0	0	0	0	0	0	0	0	0	0	0	0	0	0.354137	0	0	0	0	0	0.183724	1.09752
0	0	0	0	0	0	0	0	0	0	0	0	0	0	0	0	0	0	0	0	0	0	0	0	0	0	0	0	0	0	0	0	0	0	0	0	0	0	0	0	0	0	-1.20003	-1.17897	0	0	0	0	-0.344389	0
0	0	0	0	0	0	0	0	0	0	0	0	0	0	0	0	0	0	0	0	0	0	0	0	0	0	0	0	0	0	0	0	0	0	0	0	0	0	0	0	0	0	1.5693	0	0	0	0	0	1.06793	0
0	0	0	0	0	0	0	0	0	0	0	0	0	0	0	0	0	0	0	0	0	0	0	0	0	0	0	0	0	0	0	0	0	0	0	0	0	0	0	0	0	0	-0.946849	0	0	0	0	0	0	0
0	0	0	0	0	0	0	0	0	0	0	0	0	0	0	0	0	0	0	0	0	0	0	0	0	0	0	0	0	0	0	0	0	0	0	0	0	0	0	0	0	0	0.932904	0	0	0	0	0	1.03424	-1.19509
0	0	0	0	0	0	0	0	0	0	0	0	0	0	0	0	0	0	0	0	0	0	0	0	0	0	0	0	0	0	0	0	0	0	0	0	0	0	0	0	0	0	0	1.65815	0	0	0	0	0	0
0	0	0	0	0	0	0	0	0	0	0	0	0	0	0	0	0	0	0	0	0	0	0	0	0	0	0	0	0	0	0	0	0	0	0	0	0	0	0	0	0	0	-0.959032	0	0	0	0	0	2.38322	0
0	0	0	0	0	0	0	0	0	0	0	0	0	0	0	0	0	0	0	0	0	0	0	0	0	0	0	0	0	0	0	0	0	0	0	0	0	0	0	0	0	0	0.933611	1.86742	0	0	0	0	0.0660754	5.10454
0	0	0	0	0	0	0	0	0	0	0	0	0	0	0	0	0	0	0	0	0	0	0	0	0	0	0	0	0	0	0	0	0	0	0	0	0	0	0	0	0	0	0	0	0	0	0	0	0	0
0	0	0	0	0	0	0	0	0	0	0	0	0	0	0	0	0	0	0	0	0	0	0	0	0	0	0	0	0	0	0	0	0	0	0	0	0	0	0	0	0	0	0	-1.17897	0	0	0	0	0	0
0	0	0	0	0	0	0	0	0	0	0	0	0	0	0	0	0	0	0	0	0	0	0	0	0	0	0	0	0	0	0	0	0	0	0	0	0	0	0	0	0	0	0	0	0	0	0	0	1.42902	0.933611
0	0	0	0	0	0	0	0	0	0	0	0	0	0	0	0	0	0	0	0	0	0	0	0	0	0	0	0	0	0	0	0	0	0	0	0	0	0	0	0	0	0	0	-0.320943	0	0	0	0	1.13759	0
0	0	0	0	0	0	0	0	0	0	0	0	0	0	0	0	0	0	0	0	0	0	0	0	0	0	0	0	0	0	0	0	0	0	0	0	0	0	0	0	0	0	1.32917	-0.18252	0	0	0	0	1.61436	1.36941
0	0	0	0	0	0	0	0	0	0	0	0	0	0	0	0	0	0	0	0	0	0	0	0	0	0	0	0	0	0	0	0	0	0	0	0	0	0	0	0	0	0	0.302512	0.761122	0	0	0	0	-0.199229	0.255692
0	0	0	0	0	0	0	0	0	0	0	0	0	0	0	0	0	0	0	0	0	0	0	0	0	0	0	0	0	0	0	0	0	0	0	0	0	0	0	0	0	0	3.18744	3.13401	0	0	0	0	1.72911	0.903008
0	0	0	0	0	0	0	0	0	0	0	0	0	0	0	0	0	0	0	0	0	0	0	0	0	0	0	0	0	0	0	0	0	0	0	0	0	0	0	0	0	0	3.23707	2.835	0	0	0	0	3.86695	2.17416
0	0	0	0	0	0	0	0	0	0	0	0	0	0	0	0	0	0	0	0	0	0	0	0	0	0	0	0	0	0	0	0	0	0	0	0	0	0	0	0	0	0	4.13449	1.79526	0	0	0	0	-0.417516	0.801598
0	0	0	0	0	0	0	0	0	0	0	0	0	0	0	0	0	0	0	0	0	0	0	0	0	0	0	0	0	0	0	0	0	0	0	0	0	0	0	0	0	0	1.88748	5.55391	0	0	0	0	0	0.304146
0	0	0	0	0	0	0	0	0	0	0	0	0	0	0	0	0	0	0	0	0	0	0	0	0	0	0	0	0	0	0	0	0	0	0	0	0	0	0	0	0	0	1.29007	0	0	0	0	0	-0.00493826	-1.10247
0	0	0	0	0	0	0	0	0	0	0	0	0	0	0	0	0	0	0	0	0	0	0	0	0	0	0	0	0	0	0	0	0	0	0	0	0	0	0	0	0	0	0	1.25621	0	0	0	0	0	0.256781
0	0	0	0	2.67639	-1.05058	-0.546143	0	1.84595	0.845375	0	0	-1.30054	-1.20761	0.132179	-0.448293	0	0	0	0	1.67549	0	0.354137	-1.20003	1.5693	-0.946849	0.932904	0	-0.959032	0.933611	0	0	0	0	1.32917	0.302512	3.18744	3.23707	4.13449	1.88748	1.29007	0	0	0	1.78434	0.961912	1.88223	2.01813	0	0
1.37539	0	0	0	0	3.5073	0	0	0	2.0222	0	0.83841	0	0.875469	0	3.28024	0	0	0	-1.17897	0	0	0	-1.17897	0	0	0	1.65815	0	1.86742	0	-1.17897	0	-0.320943	-0.18252	0.761122	3.13401	2.835	1.79526	5.55391	0	1.25621	0	0	0.145256	3.74296	1.73202	3.24025	0	0
0	0	0	0	0	0	0	0	0	0	0	0	0	0	0	0	0	0	0	0	0	0	0	0	0	0	0	0	0	0	0	0	0	0	0	0	0	0	0	0	0	0	1.78434	0.145256	0	0	0	0	0.578643	-0.487451
0	0	0	0	0	0	0	0	0	0	0	0	0	0	0	0	0	0	0	0	0	0	0	0	0	0	0	0	0	0	0	0	0	0	0	0	0	0	0	0	0	0	0.961912	3.74296	0	0	0	0	-0.419985	-0.351487
0	0	0	0	0	0	0	0	0	0	0	0	0	0	0	0	0	0	0	0	0	0	0	0	0	0	0	0	0	0	0	0	0	0	0	0	0	0	0	0	0	0	1.88223	1.73202	0	0	0	0	1.27474	1.57769
0	0	0	0	0	0	0	0	0	0	0	0	0	0	0	0	0	0	0	0	0	0	0	0	0	0	0	0	0	0	0	0	0	0	0	0	0	0	0	0	0	0	2.01813	3.24025	0	0	0	0	0.557736	2.72046
0	0	0.887475	0	2.68825	0	1.28123	0.801598	1.43609	0.215326	0	-0.668445	1.14312	-0.105128	1.9158	0.265667	0	0	-1.20003	0	1.41904	0	0.183724	-0.344389	1.06793	0	1.03424	0	2.38322	0.0660754	0	0	1.42902	1.13759	1.61436	-0.199229	1.72911	3.86695	-0.417516	0	-0.00493826	0	0	0	0.578643	-0.419985	1.27474	0.557736	0	0
1.74367	-0.536472	0	0.830609	0	2.58671	0	1.09752	0	3.46687	0	-1.09925	0	2.71201	0	6.24641	0	0	1.94393	0.830609	1.30415	1.52768	1.09752	0	0	0	-1.19509	0	0	5.10454	0	0	0.933611	0	1.36941	0.255692	0.903008	2.17416	0.801598	0.304146	-1.10247	0.256781	0	0	-0.487451	-0.351487	1.57769	2.72046	0	0
-0.413331	0	1.78469	0	3.45713	-1.05058	0.803714	0	2.4809	-1.23717	-0.668445	0	1.58109	-0.668445	2.61097	-1.29079	-1.35942	0	-1.15403	0	2.3636	0	0.368713	-1.20003	1.66607	0	1.54234	0	1.23246	0	0	0	0	0	0.349948	1.12275	3.38055	2.57905	0.994223	1.50578	1.20304	0	0	0	0.498935	1.75577	2.07993	1.78335	0	0
0	0	0	0	0	0	0	0	0	0	0	0	0	0	0	0	0	0	0	0	0	0	0	0	0	0	0	0	0	0	0	0	0	0	0	0	0	0	0	0	0	0	-1.17949	-0.214232	0	0	0	0	-1.90059	0.666517
0	0	0	0	0	0	0	0	0	0	0	0	0	0	0	0	0	0	0	0	0	0	0	0	0	0	0	0	0	0	0	0	0	0	0	0	0	0	0	0	0	0	-0.0920188	0.422492	0	0	0	0	-0.200274	-0.929598
0	0	0	0	0	0	0	0	0	0	0	0	0	0	0	0	0	0	0	0	0	0	0	0	0	0	0	0	0	0	0	0	0	0	0	0	0	0	0	0	0	0	-0.684108	1.34386	0	0	0	0	-0.665992	-1.66759
0	0	0	0	0	0	0	0	0	0	0	0	0	0	0	0	0	0	0	0	0	0	0	0	0	0	0	0	0	0	0	0	0	0	0	0	0	0	0	0	0	0	3.69851	0	0	0	0	0	0.943924	0.801598
0	0	0	0	0	0	0	0	0	0	0	0	0	0	0	0	0	0	0	0	0	0	0	0	0	0	0	0	0	0	0	0	0	0	0	0	0	0	0	0	0	0	1.98204	4.29145	0	0	0	0	-0.356004	3.34474
0	0	0	0	0	0	0	0	0	0	0	0	0	0	0	0	0	0	0	0	0	0	0	0	0	0	0	0	0	0	0	0	0	0	0	0	0	0	0	0	0	0	0	1.37539	0	0	0	0	0	2.24448
0	0	0	0	0	0	0	0	0	0	0	0	0	0	0	0	0	0	0	0	0	0	0	0	0	0	0	0	0	0	0	0	0	0	0	0	0	0	0	0	0	0	0	0	0	0	0	0	0	-1.34643
2.83568	1.18365	1.6556	1.2516	1.51447	0.836465	1.27282	1.826	2.42983	1.28948	2.79168	1.01033	2.37643	1.38173	1.92983	2.28528	1.64917	0	-0.403521	-0.683512	2.21714	0	2.17896	0.836465	1.21274	0	0.998243	0	3.72982	-0.134896	1.3954	0	2.76883	2.04505	1.81331	-0.103746	2.49678	2.63871	0.168857	2.29784	0.582989	0	0	0	0.4168	-0.42324	-1.05058	0.850458	0	0
3.29911	2.39552	1.60476	0.614988	0.966788	1.28972	-0.687565	1.14735	0.0813852	1.68223	0	1.47916	1.14622	2.36404	1.11732	3.79186	0	3.19358	3.6807	0.537981	1.02708	0.90481	0	0.608173	-1.05058	0.850458	0	0	0	3.18761	0	0	1.43785	0.533902	1.22223	1.54382	-0.129052	0.418245	1.78469	-0.0754623	0	-0.0643102	0	0	-0.184183	1.9164	0	-0.385364	0	0
0	0	0	0	0	0	0	0	0	0	0	0	0	0	0	0	0	0	0	0	0	0	0	0	0	0	0	0	0	0	0	0	0	0	0	0	0	0	0	0	0	0	0	0	0	0	0	0	3.11929	-0.000253697
0	0	0	0	0	0	0	0	0	0	0	0	0	0	0	0	0	0	0	0	0	0	0	0	0	0	0	0	0	0	0	0	0	0	0	0	0	0	0	0	0	0	0	0	0	0	0	0	0	-1.08067
0	0	0	0	0	0	0	0	0	0	0	0	0	0	0	0	0	0	0	0	0	0	0	0	0	0	0	0	0	0	0	0	0	0	0	0	0	0	0	0	0	0	0	0	0	0	0	0	0.719307	0
0	0	0	0	0	0	0	0	0	0	0	0	0	0	0	0	0	0	0	0	0	0	0	0	0	0	0	0	0	0	0	0	0	0	0	0	0	0	0	0	0	0	0	0	0	0	0	0	0	0
0	0	0	0	0	0	0	0	0	0	0	0	0	0	0	0	0	0	0	0	0	0	0	0	0	0	0	0	0	0	0	0	0	0	0	0	0	0	0	0	0	0	0	0	0	0	0	0	1.59898	0.850458
0	0	0	0	0	0	0	0	0	0	0	0	0	0	0	0	0	0	0	0	0	0	0	0	0	0	0	0	0	0	0	0	0	0	0	0	0	0	0	0	0	0	0	0	0	0	0	0	-0.687565	2.39644
1.09752	0.288763	1.95563	0.836465	2.93244	0.836465	0.870146	0	0.995031	0	0	0	2.6298	0.921474	1.60232	1.49351	0	0	0.731608	2.82746	0.850458	1.19904	4.93463	0.762098	1.69602	1.09752	1.52458	1.78469	1.84605	0.921474	4.00053	2.10705	4.29222	1.87986	1.39851	1.54639	1.59922	0.873278	3.43177	1.7468	1.43637	0	0	0	2.41085	2.95927	3.23795	-0.717815	0	0
1.76322	1.60528	0	1.82165	1.28175	0.966788	-0.687565	0.726634	1.71157	0.853873	0	-0.668445	1.79371	2.89196	0.856413	4.12648	0	0	-0.0196963	3.52777	0	1.97134	1.66831	3.04703	0.926576	0.82535	0.921474	0	0.828909	4.10811	1.75625	4.17319	-0.0868392	4.17347	1.50898	0.875508	2.1671	2.33136	2.62762	3.16908	-0.255711	2.24522	0	0	0.818088	1.48392	0.826585	1.75927	0	0
0	0	0	0	0	0	0	0	0	0	0	0	0	0	0	0	0	0	0	0	0	0	0	0	0	0	0	0	0	0	0	0	0	0	0	0	0	0	0	0	0	0	0	0	0	0	0	0	0	0.696186
0	0	0	0	0	0	0	0	0	0	0	0	0	0	0	0	0	0	0	0	0	0	0	0	0	0	0	0	0	0	0	0	0	0	0	0	0	0	0	0	0	0	0	0	0	0	0	0	0	0.849648
0	0	0	0	0	0	0	0	0	0	0	0	0	0	0	0	0	0	0	0	0	0	0	0	0	0	0	0	0	0	0	0	0	0	0	0	0	0	0	0	0	0	1.84443	0	0	0	0	0	3.16744	1.24533
0	0	0	0	0	0	0	0	0	0	0	0	0	0	0	0	0	0	0	0	0	0	0	0	0	0	0	0	0	0	0	0	0	0	0	0	0	0	0	0	0	0	0	0.299011	0	0	0	0	0	2.80692
-0.429587	2.54223	-1.46425	-0.368281	0.556574	-1.53249	-2.67551	-0.0788862	-0.242746	-0.886145	1.63057	0.298771	0.991516	1.56442	0.375857	0.685197	1.66409	0.836465	0.0318095	0.607764	-0.0877676	0.90481	-0.654073	0.916352	0.41601	0	0.596836	0	1.08054	0.685197	0.726634	0	0.707466	0.477884	0.801598	1.18643	0.158311	2.11004	-0.719841	0	1.97498	-0.886145	0	0	-0.262396	0.242508	-0.458485	1.09752	0	0
2.57442	-0.26493	-0.442622	-0.976845	0.646691	2.20954	-1.36324	0.582192	-0.954048	3.09667	0.933611	2.24819	1.4824	3.16267	0.417222	3.47099	0	2.69583	1.12835	0.304998	0.797965	2.07801	2.20802	-1.02351	-0.925508	-1.65796	1.22942	2.37485	0.685197	1.67515	1.22942	0	0.801598	0.0207617	0	0.801598	-0.537384	0.853206	-0.925508	0.387237	-0.927503	-0.469392	0	0	-1.4801	1.61307	-0.391804	0.916646	0	0
0	0	0	0	0	0	0	0	0	0	0	0	0	0	0	0	0	0	0	0	0	0	0	0	0	0	0	0	0	0	0	0	0	0	0	0	0	0	0	0	0	0	0.845375	0	0	0	0	0	-0.252324	0
0	0	0	0	0	0	0	0	0	0	0	0	0	0	0	0	0	0	0	0	0	0	0	0	0	0	0	0	0	0	0	0	0	0	0	0	0	0	0	0	0	0	-0.121779	-0.736531	0	0	0	0	-0.246123	1.35545
-1.21644	0.849648	0.854673	-1.58734	1.37387	0.444565	-0.628006	2.328	1.45293	2.08545	0	1.09752	0.233875	2.84841	0.443676	2.07263	0	0	-0.220275	0.704724	-1.05058	0	1.82307	0.223643	2.59537	0.836465	1.83842	0	-1.4971	2.23522	0	-1.20003	-1.03503	-1.20003	0	1.22178	3.06686	-0.0762475	0.43742	-0.391804	-0.935254	0	0	0	2.23059	1.64993	3.66543	0	0	0
1.83508	0.388464	2.1997	0.304916	1.37539	0.107079	2.40845	3.72607	1.57454	4.64403	0.951876	3.43009	0.440716	3.55675	-1.31524	2.25486	0.951876	0	1.86328	0.568382	-0.0252489	0	3.15624	0.0653488	1.24605	-0.0169172	-1.19509	-0.263963	1.32096	0.966788	0	0	0.154192	-1.50327	0	1.12424	0.836861	5.13057	0	1.78873	-1.34023	2.02099	0	0	-0.572528	2.03129	0	1.34786	0	0
0	0	0	0	0	0	0	0	0	0	0	0	0	0	0	0	0	0	0	0	0	0	0	0	0	0	0	0	0	0	0	0	0	0	0	0	0	0	0	0	0	0	0	0	0	0	0	0	-0.860835	0
0	0	0	0	0	0	0	0	0	0	0	0	0	0	0	0	0	0	0	0	0	0	0	0	0	0	0	0	0	0	0	0	0	0	0	0	0	0	0	0	0	0	0	0	0	0	0	0	0	-0.0962977
0	0	0	0	0	0	0	0	0	0	0	0	0	0	0	0	0	0	0	0	0	0	0	0	0	0	0	0	0	0	0	0	0	0	0	0	0	0	0	0	0	0	-1.31914	0	0	0	0	0	-0.155551	1.02708
0	0	0	0	0	0	0	0	0	0	0	0	0	0	0	0	0	0	0	0	0	0	0	0	0	0	0	0	0	0	0	0	0	0	0	0	0	0	0	0	0	0	-1.10247	1.94569	0	0	0	0	-0.0647992	3.41483
0	0	0	0	0	0	0	0	0	0	0	0	0	0	0	0	0	0	0	0	0	0	0	0	0	0	0	0	0	0	0	0	0	0	0	0	0	0	0	0	0	0	0.203741	0	0	0	0	0	4.09026	0
0	0	0	0	0	0	0	0	0	0	0	0	0	0	0	0	0	0	0	0	0	0	0	0	0	0	0	0	0	0	0	0	0	0	0	0	0	0	0	0	0	0	0.987396	2.38983	0	0	0	0	1.37539	3.59614
0	0	0	0	0	0	0	0	0	0	0	0	0	0	0	0	0	0	0	0	0	0	0	0	0	0	0	0	0	0	0	0	0	0	0	0	0	0	0	0	0	0	-0.219317	0	0	0	0	0	1.48442	0
0	0	0	0	0	0	0	0	0	0	0	0	0	0	0	0	0	0	0	0	0	0	0	0	0	0	0	0	0	0	0	0	0	0	0	0	0	0	0	0	0	0	0.130637	1.44829	0	0	0	0	-0.285446	2.57011
0	0	0	0	0	0	0	0	0	0	0	0	0	0	0	0	0	0	0	0	0	0	0	0	0	0	0	0	0	0	0	0	0	0	0	0	0	0	0	0	0	0	3.62945	1.40655	0	0	0	0	2.5734	0.801598
0	0	0	0	0	0	0	0	0	0	0	0	0	0	0	0	0	0	0	0	0	0	0	0	0	0	0	0	0	0	0	0	0	0	0	0	0	0	0	0	0	0	1.08947	5.20087	0	0	0	0	0.966788	3.55214
0	0	0	0	0	0	0	0	0	0	0	0	0	0	0	0	0	0	0	0	0	0	0	0	0	0	0	0	0	0	0	0	0	0	0	0	0	0	0	0	0	0	1.72018	-1.44559	0	0	0	0	1.25713	0
0	0	0	0	0	0	0	0	0	0	0	0	0	0	0	0	0	0	0	0	0	0	0	0	0	0	0	0	0	0	0	0	0	0	0	0	0	0	0	0	0	0	2.16623	3.64879	0	0	0	0	-0.993568	2.0659
[truncated: 40 more columns]
