# Supplementary material for: Random Network and Non-rich-club Organization Tendency in Children With Non-syndromic Cleft Lip and Palate After Articulation Rehabilitation: A Diffusion Study
Source: Front Neurol. 2022 Feb 2;13:790607. doi: 10.3389/fneur.2022.790607 (PMC8847279; doi:10.3389/fneur.2022.790607)
Supplement: Supplementary file 1 [file Data_Sheet_1.zip › supplement/Table S_local_t.xlsx]

## Sheet: Sheet1
0	0.609601	1.13457	-1.15534	0.659455	0	1.93462	0	0.608269	0	2.03521	1.78469	2.38282	0.71044	0.926013	0	-0.353556	0	3.91452	-1.23065	0	0	0.845375	0	0	0	0	0	-0.278761	0	0	0	0	0	0	0	0.538414	2.73098	0	0.926576	0	0	0	0	0	1.37539	0	0	0	0
0.609601	0	-0.260751	2.15009	0.850458	0	-0.494804	2.682	0.849648	-0.52834	0.830609	3.09012	0.801598	4.9814	0.849648	2.28513	0	1.07418	1.90922	5.8446	0	0	1.09752	0	0	0	0	0	0.877938	-0.507606	0	0	1.50276	0	0	0	0	0.937498	0	-0.853294	0	0	0	0	0	0	0	0	0	0
1.13457	-0.260751	0	1.10205	3.95322	-0.517376	1.91974	2.3677	3.01313	1.16844	0.227657	0	0.253935	0	0.167076	0.887475	2.76233	0	1.94562	-1.57992	-1.03592	0	2.01688	-0.642898	2.16722	0.394479	0	1.75821	0.9355	0	0.0438135	-0.981076	0.662677	-1.35718	0	0	0	-0.333114	0	0	0	0	0	0	0.830609	0	0	0	0	0
-1.15534	2.15009	1.10205	0	-0.0465927	1.91873	0.448485	2.21943	0.0662138	-0.663955	0	2.2701	0.275486	1.52951	0.68882	0.025521	0	0.375488	0.0176746	0.571031	-0.929598	1.39871	2.00611	0.185683	0.334869	1.00954	1.31091	0	0.877938	0.50281	0.367083	0.654574	0.924746	1.87242	0	-1.67854	0	1.22049	0	0	0	0	0	0	0	0	0	-0.86017	0	0
0.659455	0.850458	3.95322	-0.0465927	0	0.835494	1.85492	0.850458	3.14346	0.860339	0	0	-0.466354	0	1.56919	-1.11864	0	0	1.34906	0.830609	3.98521	0.225195	2.5942	-1.5331	0.966855	1.43951	-1.12381	1.69902	1.43358	0	-0.468582	-0.309352	1.71522	0	0.801598	0.801598	1.4668	0	-0.0664976	0	1.13759	0	0	0	1.68216	0	1.42349	0	0	0
0	0	-0.517376	1.91873	0.835494	0	-0.92502	4.71559	0.341284	0.395792	0	0	-1.20761	1.26865	0.615238	-2.35777	0	0	1.09752	-0.853294	0.0550322	5.2609	2.73358	1.65771	2.0502	0.102442	2.41931	-0.707168	0	-0.0465954	1.65091	1.44284	0	0.217424	0	0	0	1.60396	0	0.290845	-1.05058	0	0	0	0	2.3176	0	3.05994	0	0
1.93462	-0.494804	1.91974	0.448485	1.85492	-0.92502	0	1.30644	1.21906	-0.656138	-0.277158	0	2.65896	1.39806	0.270457	0.433959	0.0352564	0	2.40338	-0.175341	0	0	3.93941	-0.654155	1.95422	-1.20761	0	0	-1.49195	0	0	-0.868294	0	-1.72828	0	0	0	0	0	0	1.13759	0	0	0	0	1.30415	-2.15138	0	0	0
0	2.682	2.3677	2.21943	0.850458	4.71559	1.30644	0	0	2.22753	0	3.62985	1.84465	3.35647	0	2.77431	0	-0.206491	1.50986	2.50671	0	0	2.55316	3.30895	1.30266	0.801598	0	0	1.51285	-0.805091	1.22188	1.03308	1.17922	0.889129	0	0	0.68882	0.420763	0	1.09752	0	0	0	0	0	0	0	-0.813547	0	0
0.608269	0.849648	3.01313	0.0662138	3.14346	0.341284	1.21906	0	0	-0.0536696	0	0	2.47476	0	0.297118	-0.834925	0	0	0.65526	0	1.83447	0	1.89127	-0.89388	4.44333	-0.880639	2.35519	1.27886	1.17243	0	0	0	0	0	0	0.801598	0.727044	0	0.836465	0	1.12424	0	0	0	-0.133268	1.01033	0.0268339	0	0	0
0	-0.52834	1.16844	-0.663955	0.860339	0.395792	-0.656138	2.22753	-0.0536696	0	0	0	1.33346	1.98307	-0.886145	0.462041	0	-1.05923	0.726634	0.857206	1.37539	0.576858	1.59847	1.42968	1.80177	1.91692	0.750421	-0.189117	0	-1.5107	0	0	0.877938	0	0	0.801598	1.45907	4.61824	0	2.28039	0	0	0	0	0	5.15168	0	2.62877	0	0
2.03521	0.830609	0.227657	0	0	0	-0.277158	0	0	0	0	1.03237	3.45776	1.87512	1.81009	0	1.35272	0	2.10455	-0.310714	0	0	1.84979	0.933611	0	0	0	0	3.49172	0	0	0	0.951876	0.148796	0	0	0	0	0	0	0	0	0	0	0	0	0	0	0	0
1.78469	3.09012	0	2.2701	0	0	0	3.62985	0	0	1.03237	0	-0.164438	2.38948	0	2.10047	0	0.651052	3.14673	1.96558	0	0	1.81909	1.58004	0	0	0	0	0	2.44541	0	0	1.51845	0	0	-0.391804	0	0	0	0	0	0	0	0	0	0.836465	0	-0.335114	0	0
2.38282	0.801598	0.253935	0.275486	-0.466354	-1.20761	2.65896	1.84465	2.47476	1.33346	3.45776	-0.164438	0	1.83746	1.59939	0.705219	2.03617	0	4.38264	1.12617	0	0	2.84186	0.780897	0	-1.20761	0	0	3.87109	0	0	0.830609	1.03484	0.887475	0	0	-1.40655	-1.70452	0	0	-1.17897	0	0	0	1.20191	1.19803	-0.607064	0	0	0
0.71044	4.9814	0	1.52951	0	1.26865	1.39806	3.35647	0	1.98307	1.87512	2.38948	1.83746	0	0	0.950224	0	1.6181	3.10365	2.57372	0	0	1.25248	2.55484	0	0	0	0	1.37539	3.37142	0.921474	0	1.48713	1.30555	0	0.277081	0.654288	-0.0490766	0	0	0	0	0	0	-0.391804	1.26082	0	-0.56238	0	0
0.926013	0.849648	0.167076	0.68882	1.56919	0.615238	0.270457	0	0.297118	-0.886145	1.81009	0	1.59939	0	0	0.685197	1.22942	0	0.814894	0	1.85154	-0.778069	0.739007	0.951876	-0.917722	-0.647155	0.868202	-0.64182	2.71036	0.685197	-0.313826	-1.06397	0	0	0	0	0	0	1.15948	0	1.78469	0	0	0	0.544506	1.40353	0.584088	0	0	0
0	2.28513	0.887475	0.025521	-1.11864	-2.35777	0.433959	2.77431	-0.834925	0.462041	0	2.10047	0.705219	0.950224	0.685197	0	0	-0.277221	1.08207	1.22882	-0.860835	2.65008	0.204713	0	-1.07202	-1.16219	-0.0323079	1.37511	0.685197	0.408405	0	0.614687	0.801598	0	0	0.801598	0.836465	3.08689	0	1.23222	0	1.78469	0	0	0	4.12664	-0.391804	2.41971	0	0
-0.353556	0	2.76233	0	0	0	0.0352564	0	0	0	1.35272	0	2.03617	0	1.22942	0	0	0	2.53279	0.830609	0	0	0	0	0	0	0	0	4.02449	0	0	0	0	0	0	0	0	0	0	0	0	0	0	0	0	0	0	0	0	0
0	1.07418	0	0.375488	0	0	0	-0.206491	0	-1.05923	0	0.651052	0	1.6181	0	-0.277221	0	0	0.836465	1.83741	0	0	0	0	0	0	0	0	0	4.47866	0	0	0	0	0	0	0	0	0	0	0	0	0	0	0	0	0	0	0	0
3.91452	1.90922	1.94562	0.0176746	1.34906	1.09752	2.40338	1.50986	0.65526	0.726634	2.10455	3.14673	4.38264	3.10365	0.814894	1.08207	2.53279	0.836465	0	4.19985	0.921474	0	1.41676	-0.307481	-0.992179	0	0	0	2.79054	0.685197	-1.04069	1.50752	0.208628	1.35817	1.38032	0	0	-0.0328084	0	0	0	0	0	0	0	0	0	0	0	0
-1.23065	5.8446	-1.57992	0.571031	0.830609	-0.853294	-0.175341	2.50671	0	0.857206	-0.310714	1.96558	1.12617	2.57372	0	1.22882	0.830609	1.83741	4.19985	0	0	0	1.02422	1.44191	-0.992179	0	-0.992179	0	1.13443	0	-0.983396	2.05925	3.27789	1.59514	0	1.24141	0	0	0	-0.853294	0	0	0	0	0	-1.17897	0	0	0	0
0	0	-1.03592	-0.929598	3.98521	0.0550322	0	0	1.83447	1.37539	0	0	0	0	1.85154	-0.860835	0	0	0.921474	0	0	1.58376	1.28339	0.276409	1.47365	-0.190965	2.69831	-0.422155	4.1716	0	-0.123521	0.505679	2.76973	0.921474	0	0	-1.05058	1.39277	0.330076	-0.391804	1.91292	-0.853294	0	0	1.85191	1.30415	0.728801	0.877938	0	0
0	0	0	1.39871	0.225195	5.2609	0	0	0	0.576858	0	0	0	0	-0.778069	2.65008	0	0	0	0	1.58376	0	1.19836	3.54595	1.26655	3.11147	2.00262	2.06528	0.719307	2.82208	2.885	2.34187	2.1093	0.96422	0	0	0	0.055356	0	-0.529026	0	0.940412	0	0	0	0	0	1.83236	0	0
0.845375	1.09752	2.01688	2.00611	2.5942	2.73358	3.93941	2.55316	1.89127	1.59847	1.84979	1.81909	2.84186	1.25248	0.739007	0.204713	0	0	1.41676	1.02422	1.28339	1.19836	0	1.43011	1.16259	1.14088	0.0301677	0.914284	0.437184	1.78469	1.0045	0.879899	5.34866	0.955476	1.54496	0.532865	0	0	0	0	0	0	0	0	-0.245644	0	0	0	0	0
0	0	-0.642898	0.185683	-1.5331	1.65771	-0.654155	3.30895	-0.89388	1.42968	0.933611	1.58004	0.780897	2.55484	0.951876	0	0	0	-0.307481	1.44191	0.276409	3.54595	1.43011	0	-1.69676	1.35173	0.0599592	-0.668445	0	-1.03592	1.39982	1.33033	1.57744	2.94234	0	-0.629657	0	0.836465	0	0	0	0	0	0	0	0	0	0	0	0
0	0	2.16722	0.334869	0.966855	2.0502	1.95422	1.30266	4.44333	1.80177	0	0	0	0	-0.917722	-1.07202	0	0	-0.992179	-0.992179	1.47365	1.26655	1.16259	-1.69676	0	1.67615	1.46541	4.44558	0.818754	-1.13007	0.282985	0.210124	2.89628	1.30007	0.101958	-1.20761	-1.05058	1.13759	1.78469	0	0	0	0	0	0	0	2.36312	0	0	0
0	0	0.394479	1.00954	1.43951	0.102442	-1.20761	0.801598	-0.880639	1.91692	0	0	-1.20761	0	-0.647155	-1.16219	0	0	0	0	-0.190965	3.11147	1.14088	1.35173	1.67615	0	4.10155	1.04789	1.01033	-1.67702	-0.125626	1.63556	1.86185	0.126338	0.845375	0	0	0	0	0	0	0	0	0	0	0	0	0	0	0
0	0	0	1.31091	-1.12381	2.41931	0	0	2.35519	0.750421	0	0	0	0	0.868202	-0.0323079	0	0	0	-0.992179	2.69831	2.00262	0.0301677	0.0599592	1.46541	4.10155	0	3.83391	1.94085	-0.207668	-0.181096	1.93271	1.06111	0.921474	-0.148131	0	0	-0.0517317	-1.24388	0	1.37539	0	0	0	1.37539	-1.19509	0.680173	-0.112113	0	0
0	0	1.75821	0	1.69902	-0.707168	0	0	1.27886	-0.189117	0	0	0	0	-0.64182	1.37511	0	0	0	0	-0.422155	2.06528	0.914284	-0.668445	4.44558	1.04789	3.83391	0	0	4.04591	0.28816	0.750973	2.22837	0	0	0	0	-0.805091	0	0.62593	0	-0.0500292	0	0	0	0	0	1.66295	0	0
-0.278761	0.877938	0.9355	0.877938	1.43358	0	-1.49195	1.51285	1.17243	0	3.49172	0	3.87109	1.37539	2.71036	0.685197	4.02449	0	2.79054	1.13443	4.1716	0.719307	0.437184	0	0.818754	1.01033	1.94085	0	0	0	1.30415	-0.0602579	1.16734	0	0.801598	0	0	0	-1.17897	0	1.19644	0	0	0	0.393427	1.02708	-1.13007	0	0	0
0	-0.507606	0	0.50281	0	-0.0465954	0	-0.805091	0	-1.5107	0	2.44541	0	3.37142	0.685197	0.408405	0	4.47866	0.685197	0	0	2.82208	1.78469	-1.03592	-1.13007	-1.67702	-0.207668	4.04591	0	0	0	0.23227	0	0	0	0.801598	0.836465	0	0	0.933611	0	0	0	0	-0.391804	2.92219	0	-0.833087	0	0
0	0	0.0438135	0.367083	-0.468582	1.65091	0	1.22188	0	0	0	0	0	0.921474	-0.313826	0	0	0	-1.04069	-0.983396	-0.123521	2.885	1.0045	1.39982	0.282985	-0.125626	-0.181096	0.28816	1.30415	0	0	-0.655869	4.28625	-0.0740772	1.89032	-0.391804	0	0	0	0	0	0	0	0	0.254806	0	0	0	0	0
0	0	-0.981076	0.654574	-0.309352	1.44284	-0.868294	1.03308	0	0	0	0	0.830609	0	-1.06397	0.614687	0	0	1.50752	2.05925	0.505679	2.34187	0.879899	1.33033	0.210124	1.63556	1.93271	0.750973	-0.0602579	0.23227	-0.655869	0	2.9076	4.18108	-0.120994	2.22508	0	0	0	0	0	0	0	0	0	-1.17897	0	0	0	0
0	1.50276	0.662677	0.924746	1.71522	0	0	1.17922	0	0.877938	0.951876	1.51845	1.03484	1.48713	0	0.801598	0	0	0.208628	3.27789	2.76973	2.1093	5.34866	1.57744	2.89628	1.86185	1.06111	2.22837	1.16734	0	4.28625	2.9076	0	3.15885	3.47557	1.56258	0.810164	0	0	0	0	0	0	0	0.0479688	0.850458	1.30415	0	0	0
0	0	-1.35718	1.87242	0	0.217424	-1.72828	0.889129	0	0	0.148796	0	0.887475	1.30555	0	0	0	0	1.35817	1.59514	0.921474	0.96422	0.955476	2.94234	1.30007	0.126338	0.921474	0	0	0	-0.0740772	4.18108	3.15885	0	3.38249	2.51646	-0.202926	0.528761	0	0	0	0	0	0	-0.361951	-1.60687	0	-0.668445	0	0
0	0	0	0	0.801598	0	0	0	0	0	0	0	0	0	0	0	0	0	1.38032	0	0	0	1.54496	0	0.101958	0.845375	-0.148131	0	0.801598	0	1.89032	-0.120994	3.47557	3.38249	0	1.25908	-0.526526	-0.716617	2.92058	1.13759	0	0	0	0	1.43	0.292873	2.32388	-1.38979	0	0
0	0	0	-1.67854	0.801598	0	0	0	0.801598	0.801598	0	-0.391804	0	0.277081	0	0.801598	0	0	0	1.24141	0	0	0.532865	-0.629657	-1.20761	0	0	0	0	0.801598	-0.391804	2.22508	1.56258	2.51646	1.25908	0	1.1824	2.73478	-0.29887	1.5416	0.801598	0	0	0	1.21559	0.97557	1.15657	2.74337	0	0
0.538414	0	0	0	1.4668	0	0	0.68882	0.727044	1.45907	0	0	-1.40655	0.654288	0	0.836465	0	0	0	0	-1.05058	0	0	0	-1.05058	0	0	0	0	0.836465	0	0	0.810164	-0.202926	-0.526526	1.1824	0	1.92396	1.01351	0.280023	2.71831	1.12424	0	0	1.90093	2.04572	3.71215	-0.0829544	0	0
2.73098	0.937498	-0.333114	1.22049	0	1.60396	0	0.420763	0	4.61824	0	0	-1.70452	-0.0490766	0	3.08689	0	0	-0.0328084	0	1.39277	0.055356	0	0.836465	1.13759	0	-0.0517317	-0.805091	0	0	0	0	0	0.528761	-0.716617	2.73478	1.92396	0	0.755559	3.11303	-1.54743	2.85439	0	0	0.431573	2.03211	2.01993	2.13617	0	0
0	0	0	0	-0.0664976	0	0	0	0.836465	0	0	0	0	0	1.15948	0	0	0	0	0	0.330076	0	0	0	1.78469	0	-1.24388	0	-1.17897	0	0	0	0	0	2.92058	-0.29887	1.01351	0.755559	0	1.1927	-4.11666	0	0	0	4.82908	0.808616	3.37526	0	0	0
0.926576	-0.853294	0	0	0	0.290845	0	1.09752	0	2.28039	0	0	0	0	0	1.23222	0	0	0	-0.853294	-0.391804	-0.529026	0	0	0	0	0	0.62593	0	0.933611	0	0	0	0	1.13759	1.5416	0.280023	3.11303	1.1927	0	0	-0.850443	0	0	0.0306506	4.618	2.25301	2.90117	0	0
0	0	0	0	1.13759	-1.05058	1.13759	0	1.12424	0	0	0	-1.17897	0	1.78469	0	0	0	0	0	1.91292	0	0	0	0	0	1.37539	0	1.19644	0	0	0	0	0	0	0.801598	2.71831	-1.54743	-4.11666	0	0	0.877938	0	0	0.0324912	0	0.702375	0	0	0
0	0	0	0	0	0	0	0	0	0	0	0	0	0	0	1.78469	0	0	0	0	-0.853294	0.940412	0	0	0	0	0	-0.0500292	0	0	0	0	0	0	0	0	1.12424	2.85439	0	-0.850443	0.877938	0	0	0	-0.391804	2.19565	0	3.79922	0	0
0	0	0	0	0	0	0	0	0	0	0	0	0	0	0	0	0	0	0	0	0	0	0	0	0	0	0	0	0	0	0	0	0	0	0	0	0	0	0	0	0	0	0	0	0	0	0	0	0	0
0	0	0	0	0	0	0	0	0	0	0	0	0	0	0	0	0	0	0	0	0	0	0	0	0	0	0	0	0	0	0	0	0	0	0	0	0	0	0	0	0	0	0	0	0	0	0	0	0	0
0	0	0.830609	0	1.68216	0	0	0	-0.133268	0	0	0	1.20191	-0.391804	0.544506	0	0	0	0	0	1.85191	0	-0.245644	0	0	0	1.37539	0	0.393427	-0.391804	0.254806	0	0.0479688	-0.361951	1.43	1.21559	1.90093	0.431573	4.82908	0.0306506	0.0324912	-0.391804	0	0	0	-0.00330336	3.67862	-0.191216	0	0
1.37539	0	0	0	0	2.3176	1.30415	0	1.01033	5.15168	0	0.836465	1.19803	1.26082	1.40353	4.12664	0	0	0	-1.17897	1.30415	0	0	0	0	0	-1.19509	0	1.02708	2.92219	0	-1.17897	0.850458	-1.60687	0.292873	0.97557	2.04572	2.03211	0.808616	4.618	0	2.19565	0	0	-0.00330336	0	1.18635	3.12389	0	0
0	0	0	0	1.42349	0	-2.15138	0	0.0268339	0	0	0	-0.607064	0	0.584088	-0.391804	0	0	0	0	0.728801	0	0	0	2.36312	0	0.680173	0	-1.13007	0	0	0	1.30415	0	2.32388	1.15657	3.71215	2.01993	3.37526	2.25301	0.702375	0	0	0	3.67862	1.18635	0	2.23659	0	0
0	0	0	-0.86017	0	3.05994	0	-0.813547	0	2.62877	0	-0.335114	0	-0.56238	0	2.41971	0	0	0	0	0.877938	1.83236	0	0	0	0	-0.112113	1.66295	0	-0.833087	0	0	0	-0.668445	-1.38979	2.74337	-0.0829544	2.13617	0	2.90117	0	3.79922	0	0	-0.191216	3.12389	2.23659	0	0	0
0	0	0	0	0	0	0	0	0	0	0	0	0	0	0	0	0	0	0	0	0	0	0	0	0	0	0	0	0	0	0	0	0	0	0	0	0	0	0	0	0	0	0	0	0	0	0	0	0	0
0	0	0	0	0	0	0	0	0	0	0	0	0	0	0	0	0	0	0	0	0	0	0	0	0	0	0	0	0	0	0	0	0	0	0	0	0	0	0	0	0	0	0	0	0	0	0	0	0	0
0	0	0	0	0	0	0	0	0	0	0	0	0	0	0	0	0	0	0	0	0	0	0	0	0	0	0	0	0	0	0	0	0	0	0	0	0	0	0	0	0	0	0	0	0	0	0	0	0	0
1.78469	-0.16856	0	0	0	1.93815	0	1.47505	1.02708	2.21214	0	-0.102685	0	0.628467	0	3.02985	0	0	0	0	1.30415	1.30415	0	0	0	0	0	0	1.02708	1.94206	0	0	0	0	-1.03592	0	0	0.503589	0	0.667335	-1.10247	-1.93474	0	0	-1.84111	1.65481	0	1.84	0	0
0.933611	0	0	0	0.829131	-1.05058	-1.02116	0	0.519972	-1.05058	0	0	-2.4772	0	-0.609206	0	0	0	1.02708	0	0.834771	0	0	0	1.74942	0	-0.198135	0	-1.85511	0	0	0	0	0	0	0	0.99752	1.02708	-1.62236	0	0.646318	0	0	0	1.37539	-0.929598	2.49988	0	0	0
0	0	0	0	0	1.93681	0	0	0	-0.0136175	0	-0.668445	0	-1.60525	0	0.495199	0	0	0	0	0	0	0	0	0	0	0	0	0	0.149346	0	0	0	0	0	0	0	0.535994	0	-0.762045	0	0.587518	0	0	-1.13007	-0.870381	0	1.5068	0	0
0	0	0	0	0.432993	0	-0.687565	0	2.02919	0	0	0	-1.84766	0	0.370089	0	0	0	0	0	0.850458	0	0	0	0	0	1.74132	0	0.332631	0	0	0	0	0	0.996046	0	2.25668	0	3.16678	0	-1.28902	0	0	0	1.54418	1.5247	2.15095	0	0	0
0	0	0	0	0	2.53119	0	0	0	1.68864	0	0	0	-1.11623	0	0.0701601	0	0	0	0	0	0.877938	0	0	0	0	0	0	0	-0.921028	0	0	0	0	0	2.26263	0.726634	1.71459	0	6.41745	0	1.17142	0	0	-1.13007	2.40445	0.850458	4.198	0	0
3.37257	2.60707	2.40153	1.33803	-0.608998	0	0.909801	-0.853294	-0.809775	0	0.215931	1.09752	0.628244	0	-0.231318	0.685197	2.62581	-0.853294	1.99981	1.77643	0	0	0	0	-1.61778	0	0	0	1.11652	-0.853294	0	0	0.966788	0	0	0	0.608072	1.96707	0	1.13759	0	0	0	0	0	0.973008	0	0	0	0
3.76634	3.01519	-0.673567	0.730111	0.850458	0	-1.40655	0.978968	0.849648	-1.20761	0	0.623847	0.685197	0.947014	0	0.318564	0	3.36168	2.38517	2.06509	0	0.90481	0	1.50614	0	0	0	0	0	2.79566	0	0	-0.0405263	-0.112142	0	0	0	0.705091	0	0	0	0	0	0	0	0	0	0	0	0
0	0	0	0	0	0	0	0	0	0	0	0	0	0	0	0	0	0	0	0	0	0	0	0	0	0	0	0	0	0	0	0	0	0	0	0	0	0	0	0	0	0	0	0	0	0	0	0	0	0
0	0	0	0	0	0	0	0	0	0	0	0	0	0	0	0	0	0	0	0	0	0	0	0	0	0	0	0	0	0	0	0	0	0	0	0	0	0	0	0	0	0	0	0	0	0	0	0	0	0
1.80893	0	0.737163	0	1.86992	0	-0.43182	0	1.86966	0	1.75423	0	1.73811	0	2.01689	0	0.538994	0	0.113961	0	1.37539	0	-0.668445	0	0	0	1.37539	0	2.20129	0	0	0	0	0	0	1.02708	-0.41543	1.22942	0	0	1.66924	0	0	0	0	-0.245903	0	0	0	0
2.0692	3.94646	0	0.850458	0	0	0	0.850458	0	0	0	1.45058	0	0.915134	0	1.30377	0	2.01732	1.02708	0.0398669	0	0	0	0	0	0	0	0	0	1.46492	0	0	0	0	-0.391804	-0.391804	0	1.13759	0	0	0	0	0	0	0	0	0	0	0	0
1.58421	0	1.13412	0	0	0	0.428684	0.801598	1.22942	0	1.23391	0	-0.0518229	0	-1.19509	0	2.86344	0	0.719307	0	0	0	0.719307	0.801598	0	0	0	0	1.9454	0	0	0	0	0	0	0	-1.19509	0	0	0	0	0	0	0	0	0	0	0	0	0
0	0.940229	0	0.850458	0	0	0	0.850458	0	0	0	2.17389	0	2.20336	0	1.12611	0	4.24404	0	0.830609	0	0	0	0	0	0	0	0	0	1.4594	0	0	0	0	-0.391804	0	0	-1.19509	0	0	0	0	0	0	0	0	0	0	0	0
2.38813	0.849648	0.526378	0	1.53353	0	-0.853294	0	0.311329	0	2.00724	0	2.18125	0	0.504222	0	1.81352	0	0.553278	0	0	0	-0.862126	0	0	0	0	0	1.6202	0	0	0	0	0	0.849648	0	0.849648	0	0	0.850458	0	0	0	0	0	0.849648	0	0	0	0
1.11791	1.47378	0	0.850458	0	0.850458	0	0	0	0.181516	0	0.187155	0	-0.442573	0	1.54619	0	1.85019	1.67602	0.850458	0	0	0	0	0	0	0	0	0	1.56614	0	0	0	0	-0.391804	0	0	-1.20003	0	-0.250683	0	0	0	0	0	-0.873105	0	0	0	0
0	0	0	0	0	0	0	0	0	0	0	0	0	0	0	0	0	0	0	0	0	0	0	0	0	0	0	0	0	0	0	0	0	0	0	0	0	0	0	0	0	0	0	0	0	0	0	0	0	0
0	0	0	0	0	0	0	0	0	0	0	0	0	0	0	0	0	0	0	0	0	0	0	0	0	0	0	0	0	0	0	0	0	0	0	0	0	0	0	0	0	0	0	0	0	0	0	0	0	0
2.12277	2.1243	1.81915	0.0871629	1.43476	0	1.66972	0.0942617	1.84499	0	1.22638	0	1.56588	-0.873105	0.297997	0.685197	0.933611	0.836465	2.74972	3.18513	0.334217	1.31831	1.77493	1.13759	-0.838067	0	-1.71635	0	0.0952625	0	1.55364	0	1.04581	2.99183	0	0	1.30415	1.60914	0	0	-0.184064	0	0	0	-0.391804	0	0	0	0	0
1.7556	3.04635	0	2.12194	0	0	0	-1.20761	0	0.765063	0	0.933611	0	0.579599	0	-0.329128	0	0.933611	0.968744	2.183	-0.536201	-1.13007	0	0	0	0	0	0	0	0	0	1.9018	1.44526	1.04737	0	0	0	0	0	0	0	0	0	0	0	0	0	0	0	0
-1.42235	0	1.30424	-0.920573	1.8477	1.3609	0.135565	0.0456909	1.67134	1.1779	0	0	0.0966983	1.37539	-0.643446	1.30768	0	0	0.2658	-0.648965	0.312606	1.78887	2.71963	-0.936654	2.55408	0.748657	3.2265	2.27942	2.37961	1.01033	1.3213	0.648087	-0.0957518	-1.4257	0	0	0.270927	0.887475	1.98219	0	0.298802	0	0	0	1.14301	-0.190631	1.62718	0	0	0
-0.86017	-0.618446	0	0.290979	-1.49575	0.405241	-1.20761	4.45489	0	3.17839	0	-0.86017	0.279078	3.48399	0	2.18019	0	0	-1.35916	-0.704708	1.02663	1.84822	-0.364804	-0.729623	1.23414	0.470163	0.840737	3.26719	0	0.718877	1.08064	0.24663	0	1.16734	0	0	1.73963	4.24943	0	0.543384	0.887475	0.0302868	0	0	0	1.82127	0	0.187111	0	0
0	0	0	0	0	0	0	0	0	0	0	0	0	0	0	0	0	0	0	0	0	0	0	0	0	0	0	0	0	0	0	0	0	0	0	0	0	0	0	0	0	0	0	0	0	0	0	0	0	0
0	0	0	0	0	0	0	0	0	0	0	0	0	0	0	0	0	0	0	0	0	0	0	0	0	0	0	0	0	0	0	0	0	0	0	0	0	0	0	0	0	0	0	0	0	0	0	0	0	0
0.573307	0	-0.114826	-1.20003	2.09618	0	-0.317591	0	0.919626	0.887475	-0.853294	0	-0.290344	0	0.412468	0.685197	0	0	-0.309055	-0.198869	0	0	-0.0900789	-1.20003	-0.391365	0	-0.041923	0	-0.853294	0	0	0	0	0	0	-0.860835	1.04545	0	-1.20761	0	0.741477	-0.886145	0	0	-0.308226	0	0	0	0	0
0	-0.525469	0	-2.95298	0	-0.63164	-0.862126	0.491544	0	1.25149	0	0	0	1.16211	0	2.69953	0	0.926576	-1.05058	-1.30156	0	0	0	0	0	-1.26624	0	0	0	0.719307	0	0	0	0	0	0.801598	0	1.15846	0.887475	0.0647241	0.104395	0	0	0	-0.391804	-0.283953	0.726634	0.0676256	0	0
0	0	0	0	0	0	0	0	0	0	0	0	0	0	0	0	0	0	0	0	0	0	0	0	0	0	0	0	0	0	0	0	0	0	0	0	0	0	0	0	0	0	0	0	0	0	0	0	0	0
0	0	0	0	0	0	0	0	0	0	0	0	0	0	0	0	0	0	0	0	0	0	0	0	0	0	0	0	0	0	0	0	0	0	0	0	0	0	0	0	0	0	0	0	0	0	0	0	0	0
-1.03592	0	0.0828252	0	0	0	0	0	1.22942	0	1.22942	0	0.733059	0	2.39444	0	1.5665	0	-1.3071	-0.925508	0	0	-0.862126	0	0	0	0	0	1.29032	0	0	0	0.830609	0	0	0	0	0	0	0	0	0	0	0	0	0	0	0	0	0
0	1.13759	0	0	0	0	0	0	0	0	0	-1.40655	0	-1.40655	0	-0.805091	0	3.57453	0	0	0	0	0	0	0	0	0	0	0	3.07252	0	0	0	0	0	0	0	0	0	0	0	0	0	0	0	-0.860835	0	0	0	0
-0.127848	0.850458	0.274978	0	0.868103	0	-0.870544	0	0.919453	0	0.311864	0	0.57899	0	-0.600254	0	1.49868	0	-0.297918	0	0	0	0.378787	0	1.12307	0	0.90481	0	1.26929	0	0	0	0	0	1.32289	0.801598	-0.210666	-1.03592	0	0	-1.17897	0	0	0	-0.805851	1.4869	-0.820079	0	0	0
-0.391804	1.82299	0	0	0	0.588533	0	0.850458	0.836465	0.502035	0	1.27435	0	1.70394	0	0.39511	0	2.74939	0.830609	0.830609	0	0	0	0	0	0	0	0	0	3.13919	0	0	0	0	-0.391804	0.332217	-0.0181996	-0.391804	0	-0.862126	-0.925508	0	0	0	-0.391804	1.47858	0	-0.0175683	0	0
-1.13007	0.951876	0.351044	0.877938	3.60962	0.887475	-0.398338	0	2.35233	0	0.302826	0	0.873241	0	3.57979	0	2.43466	0	0.139984	0	7.12438	0.719307	-0.669171	0.836465	2.7971	0	5.34846	0.719307	3.09524	0	1.01466	0	0.836465	0	0.836465	0	2.05243	0	0.144025	0	-0.798113	0	0	0	1.35006	0	0.329947	0	0	0
0	-1.73052	0	-1.08402	0.933611	2.80162	0	1.09752	0	1.98562	0	1.59833	0	-1.65114	0	2.84062	0	4.98868	0	0	1.30875	6.46013	0	0	-0.454865	-0.691985	2.5422	4.02968	0	2.32122	0	1.99926	0	0	0	0	-0.151898	2.06951	0.887475	2.5579	0	-1.05556	0	0	0	3.2691	0	2.81894	0	0
-0.0202383	0.726634	0.951876	0	1.382	0	-0.158742	0	1.18492	0	-0.390063	0	1.7629	0	0.0246549	0	1.19775	0	0.921474	0	0	0	0	0	0.951876	0	-0.454807	0	2.15433	0	0	0	-0.391804	-0.391804	0.887475	-0.391804	-0.380013	-0.235738	-0.374439	0.850458	-0.164335	0	0	0	-0.119227	1.02708	0.728755	0	0	0
1.02708	-0.411809	0	0	0	1.59591	0	0	0	0.115477	0	0.273245	0	0.363202	0	2.19846	0	-1.11877	0	0	0	0	0	0	0	0	0	0	0	0.436709	0	0	0	0	-0.391804	0.296427	-0.0629087	0.824744	0	-0.0453676	0	0.766884	0	0	-0.391804	1.0572	-0.391804	0.881609	0	0
-1.05058	0.887475	0	0	2.61926	0	-1.08402	0	1.87684	0	0	0	1.57375	0	1.11032	0	0	0	0	0	3.30782	0	-1.05058	0	0.147078	0	1.64201	0	1.63072	0	0.801598	0	0	0	1.21935	0	3.7191	0.666194	3.43053	0	1.61039	0	0	0	-0.155073	0.801598	3.97044	-1.05923	0	0
0	0	0	0.830609	0	3.03801	0	1.09752	0	4.30948	0	0	0	-1.23412	0	2.98032	0	0	0	0	0.877938	2.32955	0	0	0	-0.481094	0	2.31997	0	0.933611	0	0	0	0	0	1.3026	0.766054	3.54906	0.887475	3.53135	0	2.33178	0	0	-0.391804	4.08304	1.41297	4.01324	0	0
-0.401492	1.01033	0.951876	0.877938	0.68882	0	0.0656124	0	1.23711	0	-0.744285	0	1.31262	0	1.98464	0	-1.06942	0	0	0	0	0	0	0	0	0	0	0	1.13857	0	0	0	-0.391804	-0.391804	-1.19509	0	1.95094	-1.19509	2.26761	0	0.125599	0	0	0	1.49002	0	1.17039	-1.44675	0	0
0	-0.548262	0	0	0	-1.17624	0	0	0	1.64743	0	-0.183406	0	0.730746	0	1.79118	0	-1.41821	1.09752	0	0	0	0	0	0	0	0	0	0	2.25355	0	0	0	0	0	-0.391804	0.45238	-0.208107	0	3.89813	0	-0.506567	0	0	-0.391804	3.1626	0.298425	3.75646	0	0
[truncated: 40 more columns]
